# Supplementary material for: Incidence and Severity of COVID-19 in Relation to Anti-Receptor-Binding Domain IgG Antibody Level after COVID-19 Vaccination in Kidney Transplant Recipients
Source: Viruses. 2024 Jan 12;16(1):114. doi: 10.3390/v16010114 (PMC10820724; doi:10.3390/v16010114)
Supplement: Supplementary file 1 [file viruses-16-00114-s001.zip]

Archive with 1 entries (1 files):
- viruses-2725368-supplementary.pdf
